# Supplementary material for: Optimization of Landscape Services under Uncoordinated Management by Multiple Landowners
Source: PLoS One. 2014 Jan 17;9(1):e86001. doi: 10.1371/journal.pone.0086001 (PMC3895036; doi:10.1371/journal.pone.0086001)
Supplement: Source Code S1 — Source code (R and C languages) of the simulation-optimization algorithms. All the code for the simulation-optimization algorithms was written within the original source code of the “mco” R package [56], for performance reasons. (ZIP) [file pone.0086001.s011.zip]

Archive with 41 entries (35 files):
- Porto_LandscapeOptimization_source_code_and_results/
- Porto_LandscapeOptimization_source_code_and_results/README.htm
- Porto_LandscapeOptimization_source_code_and_results/Results/
- Porto_LandscapeOptimization_source_code_and_results/Results/optim_---_---_100_1_400g.rdata
- Porto_LandscapeOptimization_source_code_and_results/Results/optim_020_100_---_1_400g.rdata
- Porto_LandscapeOptimization_source_code_and_results/Results/optim_020_100_100_--_200g.rdata
- Porto_LandscapeOptimization_source_code_and_results/Results/optim_020_100_100_1_400g.rdata
- Porto_LandscapeOptimization_source_code_and_results/helper_functions.r
- Porto_LandscapeOptimization_source_code_and_results/mcomp/
- Porto_LandscapeOptimization_source_code_and_results/mcomp/ChangeLog
- Porto_LandscapeOptimization_source_code_and_results/mcomp/DESCRIPTION
- Porto_LandscapeOptimization_source_code_and_results/mcomp/MD5
- Porto_LandscapeOptimization_source_code_and_results/mcomp/NAMESPACE
- Porto_LandscapeOptimization_source_code_and_results/mcomp/R/
- Porto_LandscapeOptimization_source_code_and_results/mcomp/R/functions.R
- Porto_LandscapeOptimization_source_code_and_results/mcomp/R/landscapes.R
- Porto_LandscapeOptimization_source_code_and_results/mcomp/R/mco.R
- Porto_LandscapeOptimization_source_code_and_results/mcomp/R/nsga2.R
- Porto_LandscapeOptimization_source_code_and_results/mcomp/R/qs.R
- Porto_LandscapeOptimization_source_code_and_results/mcomp/man/
- Porto_LandscapeOptimization_source_code_and_results/mcomp/man/functions.Rd
- Porto_LandscapeOptimization_source_code_and_results/mcomp/man/generationalDistance.Rd
- Porto_LandscapeOptimization_source_code_and_results/mcomp/man/normalizeFront.Rd
- Porto_LandscapeOptimization_source_code_and_results/mcomp/man/nsga2.Rd
- Porto_LandscapeOptimization_source_code_and_results/mcomp/man/paretoFront.Rd
- Porto_LandscapeOptimization_source_code_and_results/mcomp/src/
- Porto_LandscapeOptimization_source_code_and_results/mcomp/src/Makevars
- Porto_LandscapeOptimization_source_code_and_results/mcomp/src/avl.c
- Porto_LandscapeOptimization_source_code_and_results/mcomp/src/avl.h
- Porto_LandscapeOptimization_source_code_and_results/mcomp/src/eps_ind.c
- Porto_LandscapeOptimization_source_code_and_results/mcomp/src/hv.c
- Porto_LandscapeOptimization_source_code_and_results/mcomp/src/hv.h
- Porto_LandscapeOptimization_source_code_and_results/mcomp/src/hv_interface.c
- Porto_LandscapeOptimization_source_code_and_results/mcomp/src/nsga2.c
- Porto_LandscapeOptimization_source_code_and_results/mcomp/src/objectivefunction.c
- Porto_LandscapeOptimization_source_code_and_results/mcomp/src/prepare.c
- Porto_LandscapeOptimization_source_code_and_results/mcomp/src/randlandscape.c
- Porto_LandscapeOptimization_source_code_and_results/mcomp/src/simulator.c
- Porto_LandscapeOptimization_source_code_and_results/mcomp/src/simulator.h
- Porto_LandscapeOptimization_source_code_and_results/plotting_functions.r
- Porto_LandscapeOptimization_source_code_and_results/run-optimizations.r
