# Supplementary material for: Optimization of Landscape Services under Uncoordinated Management by Multiple Landowners
Source: PLoS One. 2014 Jan 17;9(1):e86001. doi: 10.1371/journal.pone.0086001 (PMC3895036; doi:10.1371/journal.pone.0086001)
Supplement: Source Code S1 — Source code (R and C languages) of the simulation-optimization algorithms. All the code for the simulation-optimization algorithms was written within the original source code of the “mco” R package [56], for performance reasons. (ZIP) [file pone.0086001.s011.zip › Porto_LandscapeOptimization_source_code_and_results/mcomp/ChangeLog]

commit 5307aa0ce5003fbe11c7922d94c3a8b10ff6a4f2
Author: Olaf Mersmann <olafm@p-value.net>
Date:   2013-03-21 18:02:09 +0100

    Fix use of uninitialized environment.

commit dc65f633c4ffc2423000a93df58a4dc202e68ace
Author: Olaf Mersmann <olafm@p-value.net>
Date:   2013-03-19 17:17:55 +0100

    More examples marked as dontrun.

commit 21b026dff3d3258f231be612e4c0cb66714fd5b1
Author: Olaf Mersmann <olafm@p-value.net>
Date:   2013-03-19 14:53:54 +0100

    Bump version number.

commit 556ee3919b76a0f03114a19ac6e23ef558396b9d
Author: Olaf Mersmann <olafm@p-value.net>
Date:   2013-03-19 14:53:46 +0100

    Do not run examples.

commit dfa62b33c831678fbf6677ba229f43cd88463193
Author: Olaf Mersmann <olafm@p-value.net>
Date:   2012-11-16 10:48:05 +0100

    Fix various warnings.

commit e7b6dfc3c751ad0e09d13debecb4ca4ce93a1710
Author: Olaf Mersmann <olafm@statistik.tu-dortmund.de>
Date:   2009-10-13 23:39:36 +0200

    Fix check warning from empty details section.

commit d109e6e94259c300e8438c5345114f419a01be96
Author: Olaf Mersmann <olafm@statistik.tu-dortmund.de>
Date:   2009-08-16 14:40:07 +0200

    paretoFront.nsga2() should always return a matrix.

commit 891963a12a00ceee4bbc2e2473586766c02e2749
Author: Olaf Mersmann <olafm@statistik.tu-dortmund.de>
Date:   2009-08-16 13:16:56 +0200

    * Fix paretoFront() so that it always returns a matrix.
    
    * Remove date header from description and bump version number.

commit 368996a741bbcdc6c9060d14a7b5697792efe2ce
Author: Olaf Mersmann <olafm@statistik.tu-dortmund.de>
Date:   2009-06-30 18:32:51 +0200

    Cosmetic changes

commit 1c03e69e41096d81feebbe8ff1b822920d0210d7
Author: Olaf Mersmann <olafm@statistik.tu-dortmund.de>
Date:   2009-06-30 15:20:11 +0200

    Remove subversion cruft

commit 3a4a24a4f7db5389c3906cdb1e20e707e1fbac6c
Author: Olaf Mersmann <olafm@statistik.tu-dortmund.de>
Date:   2009-06-30 15:05:32 +0200

    Inital import from r-forges subversion repository
