# Supplementary material for: Optimization of Landscape Services under Uncoordinated Management by Multiple Landowners
Source: PLoS One. 2014 Jan 17;9(1):e86001. doi: 10.1371/journal.pone.0086001 (PMC3895036; doi:10.1371/journal.pone.0086001)
Supplement: Source Code S1 — Source code (R and C languages) of the simulation-optimization algorithms. All the code for the simulation-optimization algorithms was written within the original source code of the “mco” R package [56], for performance reasons. (ZIP) [file pone.0086001.s011.zip › Porto_LandscapeOptimization_source_code_and_results/mcomp/DESCRIPTION]

Package: mcomp
Version: 1.0.12
Title: Multi criteria optimization algorithms and related functions
Description: Functions for multi criteria optimization using genetic
        algorithms and related test problems
Author: Heike Trautmann <trautmann@statistik.uni-dortmund.de> and
        Detlef Steuer <detlef.steuer@hsu-hamburg.de> and Olaf Mersmann
        <olafm@p-value.net>
Maintainer: Olaf Mersmann <olafm@p-value.net>
Depends: R (>= 2.15.0)
Suggests: scatterplot3d
License: GPL-2
URL: http://r-forge.r-project.org/projects/desire
LazyData: yes
Packaged: 2013-03-21 18:48:03 UTC; olafm
NeedsCompilation: yes
Repository: CRAN
Date/Publication: 2013-03-21 23:05:44
