# Supplementary material for: Optimization of Landscape Services under Uncoordinated Management by Multiple Landowners
Source: PLoS One. 2014 Jan 17;9(1):e86001. doi: 10.1371/journal.pone.0086001 (PMC3895036; doi:10.1371/journal.pone.0086001)
Supplement: Source Code S1 — Source code (R and C languages) of the simulation-optimization algorithms. All the code for the simulation-optimization algorithms was written within the original source code of the “mco” R package [56], for performance reasons. (ZIP) [file pone.0086001.s011.zip › Porto_LandscapeOptimization_source_code_and_results/mcomp/MD5]

16a62a14478919c001142330130168d0 *ChangeLog
bc6dce627648073649f011a046bfd920 *DESCRIPTION
28a54964af707c18972c8e2db779a670 *NAMESPACE
749d8916eef352d362e259020131055c *R/functions.R
e2e7938c17ecb8dc1bf3c2a84f1fad8a *R/mco.R
1abf8ee9781a4df5fc196df95459f494 *R/nsga2.R
0d493cb72bf254972b577f70160150f0 *R/qs.R
fd959f3c1a1f37b2f4247a9d4c7b6e72 *man/functions.Rd
992b95b310828698eb4dca6eb20e2581 *man/generationalDistance.Rd
59de794ab57aba3dc7d8c6c39af0a290 *man/normalizeFront.Rd
338bf2b899ca436700e333d48d681fc7 *man/nsga2.Rd
db747ef852fd3299920ce74bba333d9d *man/paretoFront.Rd
82d3c0f5b8dc3622876bdb8bc48a46c8 *src/Makevars
3dbd45bc288bf345b4869decfc17a93c *src/avl.c
09b6630a58f9431847560b90c8e981e6 *src/avl.h
d735026ce620a29d49032590d03e60bc *src/eps_ind.c
155348172eb86e1d010aee7f2334ef1d *src/hv.c
a16a93a6a9c3cad3b414ee98c547d813 *src/hv.h
3cba4651ba922aefc7e365516d7f5fbf *src/hv_interface.c
a8af42be337a73d25dd1b7997e4e7a9e *src/nsga2.c
