# Supplementary material for: Optimization of Landscape Services under Uncoordinated Management by Multiple Landowners
Source: PLoS One. 2014 Jan 17;9(1):e86001. doi: 10.1371/journal.pone.0086001 (PMC3895036; doi:10.1371/journal.pone.0086001)
Supplement: Source Code S1 — Source code (R and C languages) of the simulation-optimization algorithms. All the code for the simulation-optimization algorithms was written within the original source code of the “mco” R package [56], for performance reasons. (ZIP) [file pone.0086001.s011.zip › Porto_LandscapeOptimization_source_code_and_results/mcomp/NAMESPACE]

useDynLib(mcomp)

## mco.R
export(paretoSet)
S3method(paretoSet, matrix)

export(paretoFront)
S3method(paretoFront, matrix)

export(paretoFilter)
S3method(paretoFilter, matrix)

## nsga2.R:
export(nsga2)

S3method(plot, nsga2)
S3method(plot, nsga2.collection)
S3method(paretoSet, nsga2)
S3method(paretoFront, nsga2)

## qs.R
export(normalizeFront)
export(generationalDistance)
export(generalizedSpread)
export(dominatedHypervolume)
export(epsilonIndicator)

## functions.R
export(belegundu)
export(belegundu.constr)

export(binh1)

export(binh2)
export(binh2.constr)

export(binh3)

export(deb3)

export(fonseca1)
export(fonseca2)

export(gianna)

export(hanne1)
export(hanne1.constr)

export(hanne2)
export(hanne2.constr)

export(hanne3)
export(hanne3.constr)

export(hanne4)
export(hanne4.constr)

export(hanne5)
export(hanne5.constr)

export(jimenez)
export(jimenez.constr)

export(vnt)

export(zdt1)
export(zdt2)
export(zdt3)

## landscapes.R
export(makeLandscapes)
export(get.area.gamma)
export(simulateOneSolution)
export(loadLandscape)
