# Supplementary material for: Optimization of Landscape Services under Uncoordinated Management by Multiple Landowners
Source: PLoS One. 2014 Jan 17;9(1):e86001. doi: 10.1371/journal.pone.0086001 (PMC3895036; doi:10.1371/journal.pone.0086001)
Supplement: Source Code S1 — Source code (R and C languages) of the simulation-optimization algorithms. All the code for the simulation-optimization algorithms was written within the original source code of the “mco” R package [56], for performance reasons. (ZIP) [file pone.0086001.s011.zip › Porto_LandscapeOptimization_source_code_and_results/mcomp/R/landscapes.R]

get.area.gamma<-function(meanarea=20,vararea=100,n=1000) {		# look-up table of gamma values for landholding areas
	sha=meanarea^2/vararea
	sca=vararea/meanarea
	return(as.integer(round(rgamma(n,shape=sha,scale=sca))))
}

makeLandscapes<-function(meanarea,vararea,nlandscapes,modellandscape,maxTSD=70,threads=8,filename="landscapes.dat") {
	areagamma=get.area.gamma(meanarea,vararea)
	cat("Making landscapes with mean=",meanarea,"and var=",vararea,"; maximum property area:",max(areagamma),"\n");
	.Call("makeLandscapes",as.integer(nlandscapes),modellandscape,areagamma,as.integer(maxTSD),as.integer(threads),filename)
}

simulateOneSolution<-function(pars,objfuncpars) {
	return(.Call("simulateOneSolution",pars,objfuncpars))
}

loadLandscape<-function(n) {
	return(.Call("loadLandscape",as.integer(n)))
}
