# Supplementary material for: Optimization of Landscape Services under Uncoordinated Management by Multiple Landowners
Source: PLoS One. 2014 Jan 17;9(1):e86001. doi: 10.1371/journal.pone.0086001 (PMC3895036; doi:10.1371/journal.pone.0086001)
Supplement: Source Code S1 — Source code (R and C languages) of the simulation-optimization algorithms. All the code for the simulation-optimization algorithms was written within the original source code of the “mco” R package [56], for performance reasons. (ZIP) [file pone.0086001.s011.zip › Porto_LandscapeOptimization_source_code_and_results/mcomp/man/normalizeFront.Rd]

\name{normalizeFront}
\alias{normalizeFront}
%- Also NEED an '\alias' for EACH other topic documented here.
\title{Normalize a pareto front}
\description{Rescales a pareto front to be in the unit hypercube}
\usage{
normalizeFront(front, minval, maxval)
}
%- maybe also 'usage' for other objects documented here.
\arguments{
  \item{front}{Matrix containing the pareto front}
  \item{minval}{Vector containing the minimum value of each
    objective. May be omited.}
  \item{maxval}{Vector containing the maximum value of each
    objective. May be omited.}
}
\value{
  Matrix containing the rescaled pareto front.
}
\author{
  Heike Trautmann \email{trautmann@statistik.uni-dortmund.de},
  Detlef Steuer \email{steuer@hsu-hamburg.de} and
  Olaf Mersmann \email{olafm@statistik.uni-dortmund.de}
}
